# Supplementary material for: Comparative Molecular Docking and Pharmacokinetic Profiling of Cinnamic Acid and Oleic Acid from Cinnamomum verum as Potential Inhibitors of Dengue Virus Proteins
Source: Infect Dis Rep. 2026 Mar 26;18(2):26. doi: 10.3390/idr18020026 (PMC13116094; doi:10.3390/idr18020026)
Supplement: Supplementary file 1 [file idr-18-00026-s001.zip]

Archive with 9 entries (7 files):
- Supplementary S1 Comparative Structural Docking Analysis of Positive Control (Ribavirin) Against Dengue Virus Proteins .pdf
- Supplementary S2 Molecular Dynamics Interaction Analysis of Cinnamic Acid with Target Protiens/
- Supplementary S2 Molecular Dynamics Interaction Analysis of Cinnamic Acid with Target Protiens/L1P1-5K5M.pdf
- Supplementary S2 Molecular Dynamics Interaction Analysis of Cinnamic Acid with Target Protiens/L1P2-2FOM.pdf
- Supplementary S2 Molecular Dynamics Interaction Analysis of Cinnamic Acid with Target Protiens/L1P3-1OKE.pdf
- Supplementary S3 Integrated Molecular Dynamics Analysis of the Oleic Acid with Target Protiens/
- Supplementary S3 Integrated Molecular Dynamics Analysis of the Oleic Acid with Target Protiens/L2P1-5K5M.pdf
- Supplementary S3 Integrated Molecular Dynamics Analysis of the Oleic Acid with Target Protiens/l2p2-2FOM.pdf
- Supplementary S3 Integrated Molecular Dynamics Analysis of the Oleic Acid with Target Protiens/l2p3-1OKE.pdf
